# Supplementary material for: Bone marrow Adipoq-lineage progenitors are a major cellular source of M-CSF that dominates bone marrow macrophage development, osteoclastogenesis, and bone mass
Source: eLife. 2023 Feb 13;12:e82118. doi: 10.7554/eLife.82118 (PMC10005769; doi:10.7554/eLife.82118)
Supplement: Figure 2—source data 2. [file elife-82118-fig2-data2.zip › Fig. 2-source data 2.xlsx]

## Sheet: Fig2-source data 2
Cell type	Markers
ADIPOQ-lineage progenitors	CXCL12, LEPR, ADIPOQ
Osteoblast lineage	RUNX2,SP7,BGLAP
Endothelial cells	CDH5,PECAM1
Neutrophils	S100A8,S100A12
Macrophages	CD68, CD163
Dendritic cells	BCL11A,IRF8,IRF7
Monocytes	CD14,LYZ
T cells	CD3E
Erythroid cells	HBB,HBA1
B cells	CD19
Plasma cells	CD38,CD138
