# Supplementary material for: Bone marrow Adipoq-lineage progenitors are a major cellular source of M-CSF that dominates bone marrow macrophage development, osteoclastogenesis, and bone mass
Source: eLife. 2023 Feb 13;12:e82118. doi: 10.7554/eLife.82118 (PMC10005769; doi:10.7554/eLife.82118)
Supplement: Figure 3—figure supplement 1—source data 1. [file elife-82118-fig3-figsupp1-data1.zip]

Archive with 1 entries (1 files):
- Fig. 3-figure supplement 1-source data 1.xlsx
