# Supplementary material for: Bone marrow Adipoq-lineage progenitors are a major cellular source of M-CSF that dominates bone marrow macrophage development, osteoclastogenesis, and bone mass
Source: eLife. 2023 Feb 13;12:e82118. doi: 10.7554/eLife.82118 (PMC10005769; doi:10.7554/eLife.82118)
Supplement: Figure 7—figure supplement 1—source data 1. [file elife-82118-fig7-figsupp1-data1.zip › Fig. 7-figure supplement 1-source data 1.xlsx]

## Sheet: Fig. 7-figure supplement 1
Sham	OVX
0.95773	0.946043
1.03373	0.986982
0.969555	1.13352
	0.914814
